# Supplementary material for: Two new taxa of Gesneriaceae in the karst regions in North Vietnam
Source: PhytoKeys. 2020 Aug 26;157:217–26. doi: 10.3897/phytokeys.157.54697 (PMC7467942; doi:10.3897/phytokeys.157.54697)
Supplement: XML Treatment for Paraboea sinensis var. glabrissima [file phytokeys.157.54697-treatment1.xml]

<!DOCTYPE tp:taxon-treatment
  PUBLIC "-//TaxonX//DTD Taxonomic Treatment Publishing DTD v0 20100105//EN" "tax-treatment-NSO.dtd">
<tp:taxon-treatment xmlns:tp="http://www.plazi.org/taxpub"><tp:treatment-meta><kwd-group><label>Taxon classification</label><kwd><named-content xmlns:xlink="http://www.w3.org/1999/xlink" content-type="kingdom">Plantae</named-content></kwd><kwd><named-content xmlns:xlink="http://www.w3.org/1999/xlink" content-type="order">Lamiales</named-content></kwd><kwd><named-content xmlns:xlink="http://www.w3.org/1999/xlink" content-type="family">Gesneriaceae</named-content></kwd></kwd-group><mixed-citation publication-type="journal"><person-group><name><surname>Chen</surname><given-names>Wen-Hong</given-names></name><name><surname>Guo</surname><given-names>Shi-Wei</given-names></name><name><surname>Nguyen</surname><given-names>Hieu Quang</given-names></name><name><surname>Chen</surname><given-names>Li</given-names></name><name><surname>Shui</surname><given-names>Yu-Min</given-names></name></person-group><article-title>Two new taxa of <tp:taxon-name><tp:taxon-name-part taxon-name-part-type="family">Gesneriaceae</tp:taxon-name-part></tp:taxon-name> in the karst regions in North Vietnam</article-title><source>PhytoKeys</source><day>26</day><month>8</month><year>2020</year><volume>157</volume><fpage>217</fpage><lpage>226</lpage><pub-id pub-id-type="doi">10.3897/phytokeys.157.54697</pub-id></mixed-citation></tp:treatment-meta><tp:nomenclature><tp:taxon-name><object-id xmlns:xlink="http://www.w3.org/1999/xlink" content-type="arpha" xlink:type="simple">4B779998-25FC-505B-9728-8CF823CA656D</object-id>
            <tp:taxon-name-part taxon-name-part-type="genus" reg="Paraboea">Paraboea</tp:taxon-name-part>
            <tp:taxon-name-part taxon-name-part-type="species" reg="sinensis">sinensis</tp:taxon-name-part>
            <tp:taxon-name-part taxon-name-part-type="infraspecific-rank">var.</tp:taxon-name-part>
            <tp:taxon-name-part taxon-name-part-type="variety" reg="glabrissima">glabrissima</tp:taxon-name-part>
            <object-id xmlns:xlink="http://www.w3.org/1999/xlink" content-type="ipni" xlink:type="simple">urn:lsid:ipni.org:names:77211199-1</object-id>
          </tp:taxon-name><tp:taxon-authority>W.H.Chen &amp; Y.M.Shui</tp:taxon-authority><tp:taxon-status xmlns:xlink="http://www.w3.org/1999/xlink" xlink:type="simple">var. nov.</tp:taxon-status><xref ref-type="fig" rid="F2">Figure 2</xref></tp:nomenclature><tp:treatment-sec sec-type="material" id="SECID0E3KAC"><title>Type.</title><p>Vientam, Pho Tho Province: Xuan Son County, Xuan Son National Park, <named-content xmlns:xlink="http://www.w3.org/1999/xlink" content-type="dwc:verbatimCoordinates" xlink:type="simple"><named-content content-type="geo-json" specific-use="{&#34;type&#34;:&#34;Point&#34;,&#34;coordinates&#34;:[104.952500,21.130361]}" id="NCID0EFLAC" xlink:type="simple">21°07'49.3"N, 104°57'09"E</named-content></named-content>, 463 m a.s.l., 8 April 2016, <italic>Y. M. Shui</italic>, <italic>W.H. Chen</italic>, <italic>C. Liu</italic>, <italic>H.Q. Nguyen</italic>, <italic>H.T. Nguyen</italic>, <italic>N.Q. Chuong CK909</italic> (holotype, KUN!; isotype, CPC!=Herbarium of Center for Plant Conservation of Vietnam).</p></tp:treatment-sec><tp:treatment-sec sec-type="diagnosis" id="SECID0EWLAC"><title>Diagnosis.</title><p>The new variety is similar to <tp:taxon-name><tp:taxon-name-part taxon-name-part-type="genus" reg="Paraboea">Paraboea</tp:taxon-name-part> <tp:taxon-name-part taxon-name-part-type="species" reg="sinensis">sinensis</tp:taxon-name-part> <tp:taxon-name-part taxon-name-part-type="basionym-authority">(Oliv.)</tp:taxon-name-part> <tp:taxon-name-part taxon-name-part-type="authority">Burtt</tp:taxon-name-part> <tp:taxon-name-part taxon-name-part-type="infraspecific-rank">var.</tp:taxon-name-part> <tp:taxon-name-part taxon-name-part-type="variety" reg="sinensis">sinensis</tp:taxon-name-part></tp:taxon-name> in its morphology of habit, calyx, corolla and fruits, but differs in its young leaf abaxially, stem and peduncle sparsely and thin pannose (vs. dense and thick pannose), acute top of leaves (vs. acuminate), pistil glandular-pubescent or pubescent (vs. glabrous).</p><p>Subshrubs. Stem erect, 50–80 cm tall, ca. 0.3 cm in diam., with many branches, pannose when young. Leaves opposite, equal to subequal in pairs on the stem; petiole 1–10 cm long, pannose when young; blade herbaceous, slightly asymmetric, oblong to obovate, 9–19 × 3.5–8 cm, base cuneate, apex acute, margin denticulate from the base, adaxially glabrous, abaxially sparsely pannose when young; venation penninerved, lateral veins 7–12 on each side of the midrib. Cymes axillary near branch apices; peduncle 1.5–4.5 cm long, sparsely pannose; bracts caducous; pedicel 1.4–2 cm long, sparsely pannose; bracteoles caducous. Calyx zygomorphic, 2-lipped, adaxial calyx ca. 1 cm long, 3-lobed to the middle, lobes rounded ca. 0.5 × 0.5 cm, abaxial calyx 2-lobed to the base, lobes obovate, ca. 1.2 × 0.6 cm, apex round, margin entire, outside glabrous, inside glabrous. Corolla campanulate, zygomorphic, 2–2.3 cm long, ca. 1.3 cm wide at the throat, both sides glabrous, tube 1–1.4 cm long; limb 2-lipped; adaxial lip 2-lobed, lobes broadly ovate, ca. 0.9 × 1.5 cm; abaxial lip 3-lobed, lobes broadly ovate, middle lobe ca. 0.7 × 1.2 cm. Stamens 2, adnate to the corolla base; anthers glabrous; filaments ca. 1 cm long, pubescent, staminodes 3, glandular-pubescent, lateral ones 2.5–3.0 mm long, adnate to the corolla tube base, the middle one ca. 1 mm long, adnate to the corolla tube ca. 2 mm above the base. Disc absent. Pistil ca. 1.2 cm long; ovary linear, ca. 0.8 cm long, sparsely glandular-pubescent or pubescent; style linear, ca. 0.4 cm long, glandular-pubescent; stigma 1, capitate. Capsule linear, spirally twisted, 2.5–3.7 cm long, glabrous.</p><fig id="F2" position="float" orientation="portrait"><object-id xmlns:xlink="http://www.w3.org/1999/xlink" content-type="doi" xlink:type="simple">10.3897/phytokeys..54697.figure2</object-id><object-id xmlns:xlink="http://www.w3.org/1999/xlink" content-type="arpha" xlink:type="simple">1461BC7D-69B3-517C-90B6-4B29B142A130</object-id><label>Figure 2.</label><caption><p><tp:taxon-name><tp:taxon-name-part taxon-name-part-type="genus" reg="Paraboea">Paraboea</tp:taxon-name-part> <tp:taxon-name-part taxon-name-part-type="species" reg="sinensis">sinensis</tp:taxon-name-part> <tp:taxon-name-part taxon-name-part-type="infraspecific-rank">var.</tp:taxon-name-part> <tp:taxon-name-part taxon-name-part-type="variety" reg="glabrissima">glabrissima</tp:taxon-name-part></tp:taxon-name> W.H.Chen &amp; Y.M.Shui, var. nov. (<bold>A–F</bold>) and <tp:taxon-name><tp:taxon-name-part taxon-name-part-type="genus" reg="Paraboea">P.</tp:taxon-name-part> <tp:taxon-name-part taxon-name-part-type="species" reg="sinensis">sinensis</tp:taxon-name-part> <tp:taxon-name-part taxon-name-part-type="basionym-authority">(Oliv.)</tp:taxon-name-part> <tp:taxon-name-part taxon-name-part-type="authority">Burtt</tp:taxon-name-part> <tp:taxon-name-part taxon-name-part-type="infraspecific-rank">var.</tp:taxon-name-part> <tp:taxon-name-part taxon-name-part-type="variety" reg="sinensis">sinensis</tp:taxon-name-part></tp:taxon-name> (<bold>G &amp; H</bold>) <bold>A</bold> habit, arrows indicate the young leaves with thin brown pannose <bold>B</bold> inflorescence with twisted fruits, arrows showing the indumentum of abaxial surface of leaf (pe = peduncle, abl = abaxial leaf) <bold>C</bold> face view of flower <bold>D</bold> dorsal view of the calyx, the arrow showing the coherent position <bold>E</bold> birds-eye view of opened corolla <bold>F</bold> stamens and staminodes, arrows showing the staminodes <bold>G</bold> habitat <bold>H</bold> inflorescence.</p></caption><graphic xmlns:xlink="http://www.w3.org/1999/xlink" xlink:href="phytokeys-157-217-g002.jpg" position="float" orientation="portrait" xlink:type="simple" id="oo_446116.jpg"><uri content-type="original_file" xlink:type="simple">https://binary.pensoft.net/fig/446116</uri></graphic></fig></tp:treatment-sec><tp:treatment-sec sec-type="phenology" id="SECID0E4OAC"><title>Phenology.</title><p>Flowering from March to April, fruiting from April to May.</p></tp:treatment-sec><tp:treatment-sec sec-type="etymology" id="SECID0ECPAC"><title>Etymology.</title><p>The word “<italic><tp:taxon-name><tp:taxon-name-part taxon-name-part-type="genus" reg="Paraboea"/><tp:taxon-name-part taxon-name-part-type="species" reg="glabrissima">glabrissima</tp:taxon-name-part></tp:taxon-name></italic>” indicates the glabrous surface across the whole plant except the young leaves (Fig. <xref ref-type="fig" rid="F2">2A</xref>), which become glabrous as soon as the leaves become mature. In this manner, it is different from the original variety of <tp:taxon-name><tp:taxon-name-part taxon-name-part-type="genus" reg="Paraboea">Paraboea</tp:taxon-name-part> <tp:taxon-name-part taxon-name-part-type="species" reg="sinensis">sinensis</tp:taxon-name-part> <tp:taxon-name-part taxon-name-part-type="infraspecific-rank">var.</tp:taxon-name-part> <tp:taxon-name-part taxon-name-part-type="variety" reg="sinensis">sinensis</tp:taxon-name-part></tp:taxon-name>.</p></tp:treatment-sec><tp:treatment-sec sec-type="distribution" id="SECID0EIAAE"><title>Distribution and habitat.</title><p>The new variety only occurs in Xuan Son County, Pho Tho Province and grows in soil, on rocks in limestone forests.</p></tp:treatment-sec><tp:treatment-sec sec-type="Provisional conservation status" id="SECID0ENAAE"><title>Provisional conservation status.</title><p>Based on field surveys and detailed discussions with Vietnamese colleagues, including Hieu Quang Nguyen, this new variety has only been observed in the Xuan Son National Park. There were only a total of 30 mature individuals, so we provisionally considered it as Critically Endangered (<abbrev xmlns:xlink="http://www.w3.org/1999/xlink" xlink:title="Critically Endangered" id="ABBRID0ETAAE" xlink:type="simple">CR</abbrev>): B1b (v) + 2b (v). (<xref ref-type="bibr" rid="B8">IUCN 2012</xref>; IUCN Standards and Petitions Subcommittee 2017).</p></tp:treatment-sec><tp:treatment-sec sec-type="notes" id="SECID0E2AAE"><title>Note.</title><p>This new variety is very similar to the original variety of <italic><tp:taxon-name><tp:taxon-name-part taxon-name-part-type="genus" reg="Paraboea">Paraboea</tp:taxon-name-part> <tp:taxon-name-part taxon-name-part-type="species" reg="sinensis">sinensis</tp:taxon-name-part></tp:taxon-name></italic> in subshrub habit, obovate calyces and twisted fruits, but different in the almost glabrous habit (Table <xref ref-type="table" rid="T1">1</xref>; <xref ref-type="bibr" rid="B28">Wang et al. 1998</xref>; <xref ref-type="bibr" rid="B31">Xu et al. 2008</xref>). Furthermore, the new variety is covered by pannose indumenti on the young leaves (Fig. <xref ref-type="fig" rid="F1">1A</xref>), but quickly becomes glabrous on the mature ones, while pannose indumenti consistently covers the original variety on both young and mature leaves (Figs <xref ref-type="fig" rid="F1">1G, H</xref>). Additionally, the top of the leaf is acute rather than acuminate in the original variety. It is necessary to explore the morphology diversity and genetic differentiation of <italic><tp:taxon-name><tp:taxon-name-part taxon-name-part-type="genus" reg="Paraboea">Paraboea</tp:taxon-name-part> <tp:taxon-name-part taxon-name-part-type="species" reg="sinensis">sinensis</tp:taxon-name-part></tp:taxon-name></italic> in the future, a wide-distributed species in the genus.</p><table-wrap id="T1" position="float" orientation="portrait"><label>Table 1.</label><caption><p>Morphological comparison of <tp:taxon-name><tp:taxon-name-part taxon-name-part-type="genus" reg="Paraboea">Paraboea</tp:taxon-name-part> <tp:taxon-name-part taxon-name-part-type="species" reg="sinensis">sinensis</tp:taxon-name-part> <tp:taxon-name-part taxon-name-part-type="infraspecific-rank">var.</tp:taxon-name-part> <tp:taxon-name-part taxon-name-part-type="variety" reg="glabrissima">glabrissima</tp:taxon-name-part></tp:taxon-name> W.H. Chen &amp; Y.M. Shui and <tp:taxon-name><tp:taxon-name-part taxon-name-part-type="genus" reg="Paraboea">P.</tp:taxon-name-part> <tp:taxon-name-part taxon-name-part-type="species" reg="sinensis">sinensis</tp:taxon-name-part> <tp:taxon-name-part taxon-name-part-type="infraspecific-rank">var.</tp:taxon-name-part> <tp:taxon-name-part taxon-name-part-type="variety" reg="sinensis">sinensis</tp:taxon-name-part></tp:taxon-name>.</p></caption><table id="TID0EOMAG" rules="all"><tbody><tr><th rowspan="1" colspan="1">Characters</th><th rowspan="1" colspan="1">
                    <tp:taxon-name><tp:taxon-name-part taxon-name-part-type="genus" reg="Paraboea">P.</tp:taxon-name-part> <tp:taxon-name-part taxon-name-part-type="species" reg="sinensis">sinensis</tp:taxon-name-part> <tp:taxon-name-part taxon-name-part-type="infraspecific-rank">var.</tp:taxon-name-part> <tp:taxon-name-part taxon-name-part-type="variety" reg="glabrissima">glabrissima</tp:taxon-name-part></tp:taxon-name>
                  </th><th rowspan="1" colspan="1">
                    <tp:taxon-name><tp:taxon-name-part taxon-name-part-type="genus" reg="Paraboea">P.</tp:taxon-name-part> <tp:taxon-name-part taxon-name-part-type="species" reg="sinensis">sinensis</tp:taxon-name-part> <tp:taxon-name-part taxon-name-part-type="infraspecific-rank">var.</tp:taxon-name-part> <tp:taxon-name-part taxon-name-part-type="variety" reg="sinensis">sinensis</tp:taxon-name-part></tp:taxon-name>
                  </th></tr><tr><td rowspan="1" colspan="1">Indumenti</td><td rowspan="1" colspan="1">Young leaf abaxially, stem and peduncle sparsely and thin pannose, mature glabrous</td><td rowspan="1" colspan="1">Young and mature leaf abaxially, stem and peduncle dense and thick pannose</td></tr><tr><td rowspan="1" colspan="1">Base of leaves</td><td rowspan="1" colspan="1">Cuneate</td><td rowspan="1" colspan="1">Broadly cuneate to round</td></tr><tr><td rowspan="1" colspan="1">Top of leaves</td><td rowspan="1" colspan="1">Acute</td><td rowspan="1" colspan="1">Acuminate</td></tr><tr><td rowspan="1" colspan="1">Pistil</td><td rowspan="1" colspan="1">Glandular pubescent or pubescent</td><td rowspan="1" colspan="1">Glabrous</td></tr></tbody></table></table-wrap></tp:treatment-sec><tp:treatment-sec><!--Section generated to contain objects referenced in tp:taxon-treatment.--><fig id="F1" position="float" orientation="portrait"><object-id xmlns:xlink="http://www.w3.org/1999/xlink" content-type="doi" xlink:type="simple">10.3897/phytokeys..54697.figure1</object-id><object-id xmlns:xlink="http://www.w3.org/1999/xlink" content-type="arpha" xlink:type="simple">315EACDC-E204-535B-8FFA-2B33D03440BA</object-id><label>Figure 1.</label><caption><p>The distribution of <tp:taxon-name><tp:taxon-name-part taxon-name-part-type="genus" reg="Paraboea">Paraboea</tp:taxon-name-part> <tp:taxon-name-part taxon-name-part-type="species" reg="sinensis">sinensis</tp:taxon-name-part> <tp:taxon-name-part taxon-name-part-type="infraspecific-rank">var.</tp:taxon-name-part> <tp:taxon-name-part taxon-name-part-type="variety" reg="glabrissima">glabrissima</tp:taxon-name-part></tp:taxon-name> W.H.Chen &amp; Y.M.Shui var. nov. (triangle) and <italic><tp:taxon-name><tp:taxon-name-part taxon-name-part-type="genus" reg="Primulina">Primulina</tp:taxon-name-part> <tp:taxon-name-part taxon-name-part-type="species" reg="xuansonensis">xuansonensis</tp:taxon-name-part></tp:taxon-name></italic> W.H. Chen &amp; Y.M. Shui sp. nov. (square).</p></caption><graphic xmlns:xlink="http://www.w3.org/1999/xlink" xlink:href="phytokeys-157-217-g001.jpg" position="float" orientation="portrait" xlink:type="simple" id="oo_446115.jpg"><uri content-type="original_file" xlink:type="simple">https://binary.pensoft.net/fig/446115</uri></graphic></fig></tp:treatment-sec><ref-list><ref id="B8"><mixed-citation xmlns:xlink="http://www.w3.org/1999/xlink" xlink:type="simple"><institution xlink:type="simple">IUCN</institution> (<year>2012</year>) <source>IUCN Red List Categories and Criteria, Version 3.1. 2nd edition.</source><publisher-name>IUCN</publisher-name>, <publisher-loc>Gland, Switzerland and Cambridge</publisher-loc>, <size units="page">32 pp</size>. <ext-link xlink:type="simple" ext-link-type="uri" xlink:href="https://portals.iucn.org/library/sites/library/files/documents/RL-2001-001-2nd.pdf">https://portals.iucn.org/library/sites/library/files/documents/RL-2001-001-2nd.pdf</ext-link></mixed-citation></ref><ref id="B28"><mixed-citation xmlns:xlink="http://www.w3.org/1999/xlink" xlink:type="simple"><person-group><name name-style="western"><surname>Wang</surname><given-names>WT</given-names></name><name name-style="western"><surname>Pan</surname><given-names>KY</given-names></name><name name-style="western"><surname>Li</surname><given-names>ZY</given-names></name><name name-style="western"><surname>Weitman</surname><given-names>AL</given-names></name><name name-style="western"><surname>Skog</surname><given-names>LE</given-names></name></person-group> (<year>1998</year>) <article-title><tp:taxon-name><tp:taxon-name-part taxon-name-part-type="family">Gesneriaceae</tp:taxon-name-part></tp:taxon-name>.</article-title> In: <person-group><name name-style="western"><surname>Wu</surname><given-names>ZY</given-names></name><name name-style="western"><surname>Raven</surname><given-names>PH</given-names></name></person-group> (<role>Eds</role>) <issue-title>Flora of China Vol.</issue-title><source>18. Science Press (Beijing) and Missouri Botanical Garden Press (St. Louis)</source>, <fpage>268</fpage>–<lpage>272</lpage>.</mixed-citation></ref><ref id="B31"><mixed-citation xmlns:xlink="http://www.w3.org/1999/xlink" xlink:type="simple"><person-group><name name-style="western"><surname>Xu</surname><given-names>ZR</given-names></name><name name-style="western"><surname>Burtt</surname><given-names>BL</given-names></name><name name-style="western"><surname>Skog</surname><given-names>LE</given-names></name><name name-style="western"><surname>Middleton</surname><given-names>DJ</given-names></name></person-group> (<year>2008</year>) <article-title>A revision of <italic><tp:taxon-name><tp:taxon-name-part taxon-name-part-type="genus">Paraboea</tp:taxon-name-part></tp:taxon-name></italic> (<tp:taxon-name><tp:taxon-name-part taxon-name-part-type="family">Gesneriaceae</tp:taxon-name-part></tp:taxon-name>).</article-title><source>Edinburgh Journal of Botany</source><volume>65</volume>(<issue>2</issue>): <fpage>161</fpage>–<lpage>347</lpage>.</mixed-citation></ref></ref-list></tp:taxon-treatment>
