# Supplementary material for: Two new taxa of Gesneriaceae in the karst regions in North Vietnam
Source: PhytoKeys. 2020 Aug 26;157:217–26. doi: 10.3897/phytokeys.157.54697 (PMC7467942; doi:10.3897/phytokeys.157.54697)
Supplement: XML Treatment for Primulina xuansonensis [file phytokeys.157.54697-treatment2.xml]

<!DOCTYPE tp:taxon-treatment
  PUBLIC "-//TaxonX//DTD Taxonomic Treatment Publishing DTD v0 20100105//EN" "tax-treatment-NSO.dtd">
<tp:taxon-treatment xmlns:tp="http://www.plazi.org/taxpub"><tp:treatment-meta><kwd-group><label>Taxon classification</label><kwd><named-content xmlns:xlink="http://www.w3.org/1999/xlink" content-type="kingdom">Plantae</named-content></kwd><kwd><named-content xmlns:xlink="http://www.w3.org/1999/xlink" content-type="order">Lamiales</named-content></kwd><kwd><named-content xmlns:xlink="http://www.w3.org/1999/xlink" content-type="family">Gesneriaceae</named-content></kwd></kwd-group><mixed-citation publication-type="journal"><person-group><name><surname>Chen</surname><given-names>Wen-Hong</given-names></name><name><surname>Guo</surname><given-names>Shi-Wei</given-names></name><name><surname>Nguyen</surname><given-names>Hieu Quang</given-names></name><name><surname>Chen</surname><given-names>Li</given-names></name><name><surname>Shui</surname><given-names>Yu-Min</given-names></name></person-group><article-title>Two new taxa of <tp:taxon-name><tp:taxon-name-part taxon-name-part-type="family">Gesneriaceae</tp:taxon-name-part></tp:taxon-name> in the karst regions in North Vietnam</article-title><source>PhytoKeys</source><day>26</day><month>8</month><year>2020</year><volume>157</volume><fpage>217</fpage><lpage>226</lpage><pub-id pub-id-type="doi">10.3897/phytokeys.157.54697</pub-id></mixed-citation></tp:treatment-meta><tp:nomenclature><tp:taxon-name><object-id xmlns:xlink="http://www.w3.org/1999/xlink" content-type="arpha" xlink:type="simple">E5FC5358-B6A1-5690-8C45-AB42F71D81A9</object-id>
            <tp:taxon-name-part taxon-name-part-type="genus" reg="Primulina">Primulina</tp:taxon-name-part>
            <tp:taxon-name-part taxon-name-part-type="species" reg="xuansonensis">xuansonensis</tp:taxon-name-part>
            <object-id xmlns:xlink="http://www.w3.org/1999/xlink" content-type="ipni" xlink:type="simple">urn:lsid:ipni.org:names:77211200-1</object-id>
          </tp:taxon-name><tp:taxon-authority>W.H.Chen &amp; Y.M.Shui</tp:taxon-authority><tp:taxon-status xmlns:xlink="http://www.w3.org/1999/xlink" xlink:type="simple">sp. nov.</tp:taxon-status><xref ref-type="fig" rid="F3">Figure 3</xref></tp:nomenclature><tp:treatment-sec sec-type="material" id="SECID0E2HAE"><title>Type.</title><p>Vientam. Phu Tho Province: Xuan Son County, Xuan Son National Park, <named-content xmlns:xlink="http://www.w3.org/1999/xlink" content-type="dwc:verbatimCoordinates" xlink:type="simple"><named-content content-type="geo-json" specific-use="{&#34;type&#34;:&#34;Point&#34;,&#34;coordinates&#34;:[104.958056,21.116944]}" id="NCID0EEIAE" xlink:type="simple">21°07'01"N, 104°57'29"E</named-content></named-content>, 438 m a.s.l., without flowers and fruits, 8 April 2016, introduced at Kunming Botanical Garden, in flower from October to December 2017, <italic>Y. M. Shui, W.H. Chen, C. Liu, H.Q. Nguyen, H.T. Nguyen, N.Q. Chuong B2017-1341</italic> (holotype, KUN!; isotype, CPC!).</p></tp:treatment-sec><tp:treatment-sec sec-type="diagnosis" id="SECID0ELIAE"><title>Diagnosis.</title><p>The new species is similar to <italic><tp:taxon-name><tp:taxon-name-part taxon-name-part-type="genus" reg="Primulina">Primulina</tp:taxon-name-part> <tp:taxon-name-part taxon-name-part-type="species" reg="lungzhouensis">lungzhouensis</tp:taxon-name-part></tp:taxon-name></italic> (W.T. Wang) Mich.Möller &amp; A.Weber in having prominent bracts, with a corolla, the outside of which is white. However, it differs in its bracts 1.6–2.5 × 1.3–1.5 cm (vs. bracts 2.5–3.8 × 2.2–2.8), corolla 3–3.5 cm long (vs. corolla 4.5–5 cm long), corolla tube slightly curved near the base (vs. not curved), inflated on the adaxial surface near the corolla lobes (vs. not inflated) and corolla abaxial lip lobes rounded (vs. triangular).</p><p>Herbs perennial. Stem absent. Leaves basal; petiole 2–5 cm long, strigose; blade carnose and papyraceous when dry, ovate to rounded, 11–18 × 8.5–11 cm, base cuneate, apex round, margin crenate from the base, adaxially sparsely strigose, abaxially sparsely strigose; venation penninerved, lateral veins 5–7 on each side of the midrib. Cymes umbel-like, axillary, ca. 9-flowered; peduncle 6.5–8.5 cm long, densely strigose; bracts 2, triangular-ovate, 1.6–2.5 × 1.3–1.5 cm, both sides densely strigose, margin with ca. 2-minute dentes near apex; pedicel 1–1.2 cm long, glandular-pubescent; bracteoles 2, narrowly ovate, ca. 1.2 × 0.4 cm, both sides densely strigose. Calyx 5-parted to the base, segments lanceolate, 0.8–1 × ca. 0.3 cm; apex acute, margin entire, outside glandular-pubescent, inside strigose. Corolla funnelform, zygomorphic, 3–3.5 cm long, ca. 0.8 cm wide at the throat, outside white, densely glandular-pubescent, inside white with two yellow stripes along the abaxial lip, glabrous; tube 2–2.3 cm, slightly curved near the base; limb 2-lipped; adaxial lip 2-lobed, lobes broadly ovate, ca. 0.5 × 0.8 cm; abaxial lip ca. 1.2 × 1.7 cm, 3-lobed to the middle, lobes rounded, middle lobe ca. 0.8 × 0.7 cm, lateral lobes ca. 0.6 × 0.7 cm. Stamens 2, adnate to the abaxial side of corolla tube ca. 1.4 cm above base; anthers glabrous; filaments glabrous, ca. 0.5 cm long; staminodes 3, ca. 1 mm long, glabrous, lateral two adnate to ca. 1 cm above the corolla base, central staminode adnate to ca. 0.6 cm above the corolla base. Disc ring-like, 1–2 mm high. Pistil glandular-pubescent, ca. 1.6 cm long; ovary linear, ca. 1 cm long; style linear, ca. 0.6 cm long; stigma cuneate, 2-lobed. Capsule unknown.</p><fig id="F3" position="float" orientation="portrait"><object-id xmlns:xlink="http://www.w3.org/1999/xlink" content-type="doi" xlink:type="simple">10.3897/phytokeys..54697.figure3</object-id><object-id xmlns:xlink="http://www.w3.org/1999/xlink" content-type="arpha" xlink:type="simple">77C0195E-1AA5-584D-AA31-206CF930B9F3</object-id><label>Figure 3.</label><caption><p><italic><tp:taxon-name><tp:taxon-name-part taxon-name-part-type="genus" reg="Primulina">Primulina</tp:taxon-name-part> <tp:taxon-name-part taxon-name-part-type="species" reg="xuansonensis">xuansonensis</tp:taxon-name-part></tp:taxon-name></italic> W.H.Chen &amp; Y.M.Shui, sp. nov. (<bold>A–H</bold>) and its similar species <italic><tp:taxon-name><tp:taxon-name-part taxon-name-part-type="genus" reg="Primulina">P.</tp:taxon-name-part> <tp:taxon-name-part taxon-name-part-type="species" reg="lungzhouensis">lungzhouensis</tp:taxon-name-part></tp:taxon-name></italic> (W.T.Wang) Mich.Möller &amp; A.Weber (<bold>I–J</bold>) <bold>A</bold> habit <bold>B</bold> view of adaxial leaf <bold>C</bold> inflorescence <bold>D</bold> bracts <bold>E</bold> face view of flower <bold>F</bold> lateral view of flower <bold>G</bold> birds-eye view of the opened corolla, arrow showing the staminodes (sta.) <bold>H</bold> pistil and calyx, arrow showing the disc ring <bold>I</bold> habitat of <italic><tp:taxon-name><tp:taxon-name-part taxon-name-part-type="genus" reg="Primulina">P.</tp:taxon-name-part> <tp:taxon-name-part taxon-name-part-type="species" reg="lungzhouensis">lungzhouensis</tp:taxon-name-part></tp:taxon-name></italic><bold>J</bold> face view of flower and bracts.</p></caption><graphic xmlns:xlink="http://www.w3.org/1999/xlink" xlink:href="phytokeys-157-217-g003.jpg" position="float" orientation="portrait" xlink:type="simple" id="oo_446117.jpg"><uri content-type="original_file" xlink:type="simple">https://binary.pensoft.net/fig/446117</uri></graphic></fig></tp:treatment-sec><tp:treatment-sec sec-type="phenology" id="SECID0EDLAE"><title>Phenology.</title><p>Flowering from October to December, fruiting from December to January from cultivated plants.</p></tp:treatment-sec><tp:treatment-sec sec-type="etymology" id="SECID0EILAE"><title>Etymology.</title><p>The name refers to the type locality.</p></tp:treatment-sec><tp:treatment-sec sec-type="distribution" id="SECID0ENLAE"><title>Distribution and habitat.</title><p>The new species only grows in the limestone forests’ rock crevices and distributes in the type locality, Xuan Son National Park of Pho Tho Province, North Vietnam.</p></tp:treatment-sec><tp:treatment-sec sec-type="Provisional conservation status" id="SECID0ESLAE"><title>Provisional conservation status.</title><p>We observed it in the field with very few individuals (about ten individuals). Due to the similarity of plants without flowers in the genus <italic><tp:taxon-name><tp:taxon-name-part taxon-name-part-type="genus" reg="Primulina">Primulina</tp:taxon-name-part></tp:taxon-name></italic>, we did not pay attention to the species in the field, so the number of mature individuals remains unknown. Provisionally, it is best to consider it as Data Deficient (<abbrev xmlns:xlink="http://www.w3.org/1999/xlink" xlink:title="Data Deficient" id="ABBRID0E6LAE" xlink:type="simple">DD</abbrev>) (<xref ref-type="bibr" rid="B8">IUCN 2012</xref>; IUCN Standards and Petitions Subcommittee 2017).</p></tp:treatment-sec><tp:treatment-sec sec-type="notes" id="SECID0EHMAE"><title>Note.</title><p>Within the genus <italic><tp:taxon-name><tp:taxon-name-part taxon-name-part-type="genus" reg="Primulina">Primulina</tp:taxon-name-part></tp:taxon-name></italic>, there is a morphological species complex with prominent shell-like bracts, such as <italic><tp:taxon-name><tp:taxon-name-part taxon-name-part-type="genus" reg="Primulina">P.</tp:taxon-name-part> <tp:taxon-name-part taxon-name-part-type="species" reg="beiliuensis">beiliuensis</tp:taxon-name-part></tp:taxon-name></italic> B. Pan &amp; S. X.Huang, <italic><tp:taxon-name><tp:taxon-name-part taxon-name-part-type="genus" reg="Primulina">P.</tp:taxon-name-part> <tp:taxon-name-part taxon-name-part-type="species" reg="eburnea">eburnea</tp:taxon-name-part></tp:taxon-name></italic> Hance, <italic><tp:taxon-name><tp:taxon-name-part taxon-name-part-type="genus" reg="Primulina">P.</tp:taxon-name-part> <tp:taxon-name-part taxon-name-part-type="species" reg="lunglinensis">lunglinensis</tp:taxon-name-part></tp:taxon-name></italic> (W.T. Wang) Mich. Möller &amp; A.Weber, <italic><tp:taxon-name><tp:taxon-name-part taxon-name-part-type="genus" reg="Primulina">P.</tp:taxon-name-part> <tp:taxon-name-part taxon-name-part-type="species" reg="lungzhouensis">lungzhouensis</tp:taxon-name-part></tp:taxon-name></italic>, <italic><tp:taxon-name><tp:taxon-name-part taxon-name-part-type="genus" reg="Primulina">P.</tp:taxon-name-part> <tp:taxon-name-part taxon-name-part-type="species" reg="maguanensis">maguanensis</tp:taxon-name-part></tp:taxon-name></italic> (Z.Yu Li, H.Jiang &amp; H.Xu) Mich. Möller &amp; A.Weber, <italic><tp:taxon-name><tp:taxon-name-part taxon-name-part-type="genus" reg="Primulina">P.</tp:taxon-name-part> <tp:taxon-name-part taxon-name-part-type="species" reg="minutimaculata">minutimaculata</tp:taxon-name-part></tp:taxon-name></italic> (D. Fang &amp; W. T. Wang) Yin Z.Wang, <italic><tp:taxon-name><tp:taxon-name-part taxon-name-part-type="genus" reg="Primulina">P.</tp:taxon-name-part> <tp:taxon-name-part taxon-name-part-type="species" reg="obtusidentata">obtusidentata</tp:taxon-name-part></tp:taxon-name></italic> (W.T. Wang) Mich. Möller &amp; A.Weber and <italic><tp:taxon-name><tp:taxon-name-part taxon-name-part-type="genus" reg="Primulina">P.</tp:taxon-name-part> <tp:taxon-name-part taxon-name-part-type="species" reg="tribracteata">tribracteata</tp:taxon-name-part></tp:taxon-name></italic> (W.T. Wang) Mich. Möller &amp; A.Weber (e.g. <xref ref-type="bibr" rid="B28">Wang et al. 1998</xref>; <xref ref-type="bibr" rid="B29">Wei et al. 2010</xref>; <xref ref-type="bibr" rid="B22">Pan et al. 2013</xref>; <xref ref-type="bibr" rid="B23">Shui et al. 2017</xref>; <xref ref-type="bibr" rid="B30">Wen et al. 2019</xref>). Within the above complex, the new species is different from all the others in its white throat outside the corolla, except for <italic><tp:taxon-name><tp:taxon-name-part taxon-name-part-type="genus" reg="Primulina">P.</tp:taxon-name-part> <tp:taxon-name-part taxon-name-part-type="species" reg="lungzhouensis">lungzhouensis</tp:taxon-name-part></tp:taxon-name></italic>. Furthermore, the new species is different from <italic><tp:taxon-name><tp:taxon-name-part taxon-name-part-type="genus" reg="Primulina">P.</tp:taxon-name-part> <tp:taxon-name-part taxon-name-part-type="species" reg="lungzhouensis">lungzhouensis</tp:taxon-name-part></tp:taxon-name></italic> in its bracts 1.6–2.5 × 1.3–1.5 cm, corolla 3–3.5 cm long, corolla tube slightly curved near the base, inflated on the adaxial surface near the corolla lobes and corolla abaxial lip lobes rounded. <italic><tp:taxon-name><tp:taxon-name-part taxon-name-part-type="genus" reg="Primulina">P.</tp:taxon-name-part> <tp:taxon-name-part taxon-name-part-type="species" reg="lungzhouensis">lungzhouensis</tp:taxon-name-part></tp:taxon-name></italic>, however, has bracts 2.5–3.8 × 2.2–2.8 cm, corolla 4.5–5 cm long, corolla tube not curved, not inflated on the adaxial surface near the corolla lobes and corolla abaxial lip lobes triangular. In a word, the new species is unique in its narrow and curved corolla tube amongst the above complex with prominent bracts (Table <xref ref-type="table" rid="T2">2</xref>).</p><table-wrap id="T2" position="float" orientation="portrait"><label>Table 2.</label><caption><p>Morphological comparison of <italic><tp:taxon-name><tp:taxon-name-part taxon-name-part-type="genus" reg="Primulina">Primulina</tp:taxon-name-part> <tp:taxon-name-part taxon-name-part-type="species" reg="xuansonensis">xuansonensis</tp:taxon-name-part></tp:taxon-name></italic> W.H. Chen &amp; Y. M. Shui and <italic><tp:taxon-name><tp:taxon-name-part taxon-name-part-type="genus" reg="Primulina">P.</tp:taxon-name-part> <tp:taxon-name-part taxon-name-part-type="species" reg="lungzhouensis">lungzhouensis</tp:taxon-name-part></tp:taxon-name></italic> (W.T. Wang) Mich.Möller &amp; A.Weber.</p></caption><table id="TID0EVRAG" rules="all"><tbody><tr><td rowspan="1" colspan="1">
                    <bold>Characters</bold>
                  </td><td rowspan="1" colspan="1">
                    <bold><italic><tp:taxon-name><tp:taxon-name-part taxon-name-part-type="genus" reg="Primulina">Primulina</tp:taxon-name-part> <tp:taxon-name-part taxon-name-part-type="species" reg="xuansonensis">xuansonensis</tp:taxon-name-part></tp:taxon-name></italic></bold>
                  </td><td rowspan="1" colspan="1">
                    <bold><italic><tp:taxon-name><tp:taxon-name-part taxon-name-part-type="genus" reg="Primulina">P.</tp:taxon-name-part> <tp:taxon-name-part taxon-name-part-type="species" reg="lungzhouensis">lungzhouensis</tp:taxon-name-part></tp:taxon-name></italic></bold>
                  </td></tr><tr><td rowspan="1" colspan="1">Bracts</td><td rowspan="1" colspan="1">1.6–2.5 × 1.3–1.5 cm</td><td rowspan="1" colspan="1">2.5–3.8 × 2.2–2.8 cm</td></tr><tr><td rowspan="1" colspan="1">Corolla</td><td rowspan="1" colspan="1">3–3.5 cm long, ca. 0.8 cm wide at the throat</td><td rowspan="1" colspan="1">4.5–5 cm long, ca. 1.4 cm wide at the throat</td></tr><tr><td rowspan="1" colspan="1">Corolla tube</td><td rowspan="1" colspan="1">Slightly curved near the base, inflated on the adaxial surface near the corolla lobes</td><td rowspan="1" colspan="1">Not curved, not inflated on the adaxial surface near the corolla lobes</td></tr><tr><td rowspan="1" colspan="1">Abaxial lip lobes of corolla</td><td rowspan="1" colspan="1">Rounded</td><td rowspan="1" colspan="1">Triangular</td></tr></tbody></table></table-wrap></tp:treatment-sec><ref-list><ref id="B8"><mixed-citation xmlns:xlink="http://www.w3.org/1999/xlink" xlink:type="simple"><institution xlink:type="simple">IUCN</institution> (<year>2012</year>) <source>IUCN Red List Categories and Criteria, Version 3.1. 2nd edition.</source><publisher-name>IUCN</publisher-name>, <publisher-loc>Gland, Switzerland and Cambridge</publisher-loc>, <size units="page">32 pp</size>. <ext-link xlink:type="simple" ext-link-type="uri" xlink:href="https://portals.iucn.org/library/sites/library/files/documents/RL-2001-001-2nd.pdf">https://portals.iucn.org/library/sites/library/files/documents/RL-2001-001-2nd.pdf</ext-link></mixed-citation></ref><ref id="B28"><mixed-citation xmlns:xlink="http://www.w3.org/1999/xlink" xlink:type="simple"><person-group><name name-style="western"><surname>Wang</surname><given-names>WT</given-names></name><name name-style="western"><surname>Pan</surname><given-names>KY</given-names></name><name name-style="western"><surname>Li</surname><given-names>ZY</given-names></name><name name-style="western"><surname>Weitman</surname><given-names>AL</given-names></name><name name-style="western"><surname>Skog</surname><given-names>LE</given-names></name></person-group> (<year>1998</year>) <article-title><tp:taxon-name><tp:taxon-name-part taxon-name-part-type="family">Gesneriaceae</tp:taxon-name-part></tp:taxon-name>.</article-title> In: <person-group><name name-style="western"><surname>Wu</surname><given-names>ZY</given-names></name><name name-style="western"><surname>Raven</surname><given-names>PH</given-names></name></person-group> (<role>Eds</role>) <issue-title>Flora of China Vol.</issue-title><source>18. Science Press (Beijing) and Missouri Botanical Garden Press (St. Louis)</source>, <fpage>268</fpage>–<lpage>272</lpage>.</mixed-citation></ref><ref id="B29"><mixed-citation xmlns:xlink="http://www.w3.org/1999/xlink" xlink:type="simple"><person-group><name name-style="western"><surname>Wei</surname><given-names>YG</given-names></name><name name-style="western"><surname>Wen</surname><given-names>F</given-names></name><name name-style="western"><surname>Möller</surname><given-names>M</given-names></name><name name-style="western"><surname>Monro</surname><given-names>A</given-names></name><name name-style="western"><surname>Zhang</surname><given-names>Q</given-names></name><name name-style="western"><surname>Gao</surname><given-names>Q</given-names></name><name name-style="western"><surname>Mou</surname><given-names>HF</given-names></name><name name-style="western"><surname>Zhong</surname><given-names>SH</given-names></name><name name-style="western"><surname>Cui</surname><given-names>C</given-names></name></person-group> (<year>2010</year>) In: Wei YG (Ed.) <tp:taxon-name><tp:taxon-name-part taxon-name-part-type="family">Gesneriaceae</tp:taxon-name-part></tp:taxon-name> of South China. Nanning: Guangxi Science and Technology Publishing House, Nanning.</mixed-citation></ref><ref id="B22"><mixed-citation xmlns:xlink="http://www.w3.org/1999/xlink" xlink:type="simple"><person-group><name name-style="western"><surname>Pan</surname><given-names>B</given-names></name><name name-style="western"><surname>Wen</surname><given-names>F</given-names></name><name name-style="western"><surname>Zhao</surname><given-names>B</given-names></name><name name-style="western"><surname>Deng</surname><given-names>T</given-names></name><name name-style="western"><surname>Xu</surname><given-names>WB</given-names></name><name name-style="western"><surname>Huang</surname><given-names>SX</given-names></name></person-group> (<year>2013</year>) <article-title><italic><tp:taxon-name><tp:taxon-name-part taxon-name-part-type="genus">Primulina</tp:taxon-name-part> <tp:taxon-name-part taxon-name-part-type="species">beiliuensis</tp:taxon-name-part></tp:taxon-name></italic> B. Pan &amp; S.X. Huang, a new species of <tp:taxon-name><tp:taxon-name-part taxon-name-part-type="family">Gesneriaceae</tp:taxon-name-part></tp:taxon-name> from limestone areas in Guangxi, China.</article-title><source>Guihaia</source><volume>33</volume>(<issue>5</issue>): <fpage>591</fpage>–<lpage>598</lpage>.</mixed-citation></ref><ref id="B23"><mixed-citation xmlns:xlink="http://www.w3.org/1999/xlink" xlink:type="simple"><person-group><name name-style="western"><surname>Shui</surname><given-names>YM</given-names></name><name name-style="western"><surname>Chen</surname><given-names>WH</given-names></name><name name-style="western"><surname>Qin</surname><given-names>XS</given-names></name></person-group> (<year>2017</year>) <source>Checklist of Seed Plants in the Karst Regions in China.</source><publisher-name>Science Press</publisher-name>, <publisher-loc>Beijing</publisher-loc>, <size units="page">273 pp</size>.</mixed-citation></ref><ref id="B30"><mixed-citation xmlns:xlink="http://www.w3.org/1999/xlink" xlink:type="simple"><person-group><name name-style="western"><surname>Wen</surname><given-names>F</given-names></name><name name-style="western"><surname>Li</surname><given-names>S</given-names></name><name name-style="western"><surname>Xin</surname><given-names>ZB</given-names></name><name name-style="western"><surname>Fu</surname><given-names>LF</given-names></name><name name-style="western"><surname>Hong</surname><given-names>X</given-names></name><name name-style="western"><surname>Cai</surname><given-names>L</given-names></name><name name-style="western"><surname>Qin</surname><given-names>JQ</given-names></name><name name-style="western"><surname>Pan</surname><given-names>B</given-names></name><name name-style="western"><surname>Pan</surname><given-names>FZ</given-names></name><name name-style="western"><surname>Wei</surname><given-names>YG</given-names></name></person-group> (<year>2019</year>) <article-title>The updated plant list of <tp:taxon-name><tp:taxon-name-part taxon-name-part-type="family">Gesneriaceae</tp:taxon-name-part></tp:taxon-name> in China under the New Chinese Naming Rules.</article-title><source>Guangxi Sciences</source><volume>26</volume>(<issue>1</issue>): <fpage>37</fpage>–<lpage>63</lpage>.</mixed-citation></ref></ref-list></tp:taxon-treatment>
